# Supplementary material for: Divergence in male sexual odor signal and genetics across populations of the red mason bee, Osmia bicornis, in Europe
Source: PLoS One. 2018 Feb 22;13(2):e0193153. doi: 10.1371/journal.pone.0193153 (PMC5823451; doi:10.1371/journal.pone.0193153)
Supplement: S3 Table — (XLSX) [file pone.0193153.s007.xlsx]

## Sheet: Table S3
Table S3 SIMPER analyses for differences in male odor bouquets of O. bicornis populations.
Overall Dissimilarity				Copenhagen vs Mön				Copenhagen vs Vejle				Copenhagen vs Tonbridge				Copenhagen vs Kent				Copenhagen vs Hereford
Compound	Av. dissim	Contrib. %	Cumulative %	Taxon	Av. dissim	Contrib. %	Cumulative %	Taxon	Av. dissim	Contrib. %	Cumulative %	Taxon	Av. dissim	Contrib. %	Cumulative %	Taxon	Av. dissim	Contrib. %	Cumulative %	Taxon	Av. dissim	Contrib. %	Cumulative %
Oleic acid	5.397	15.15	15.15	Oleic acid	6.4	18.63	18.63	Oleic acid	5.727	18.77	18.77	Oleic acid	5.563	18.57	18.57	Oleic acid	5.86	17.15	17.15	Oleic acid	6.388	17.62	17.62
24-Methylene cholesterol	3.985	11.19	26.34	Campesterol	5.662	16.49	35.12	24-Methylene cholesterol	3.901	12.78	31.55	Campesterol	3.849	12.85	31.42	24-Methylene cholesterol	4.095	11.99	29.14	24-Methylene cholesterol	5.482	15.12	32.74
Campesterol	3.765	10.57	36.92	24-Methylene cholesterol	4.211	12.26	47.38	Campesterol	3.432	11.25	42.8	24-Methylene cholesterol	3.581	11.95	43.38	Pentacosane	3.038	8.892	38.03	Pentacosane	4.005	11.05	43.78
Pentacosane	2.962	8.316	45.23	Pentacosane	1.8	5.24	52.62	Pentacosane	2.921	9.571	52.37	Pentacosane	1.749	5.838	49.21	Campesterol	2.35	6.88	44.91	(Z)-9-Heptacosene	2.317	6.391	50.17
(Z)-9-Heptacosene	1.669	4.685	49.92	(Z)-9-Heptacosene	1.584	4.612	57.23	unknown (fatty acid)	1.443	4.729	57.1	(Z)-9-Heptacosene	1.65	5.51	54.72	Ethyl oleate	2.05	6.001	50.91	(Z)-7-Nonacosene	2.08	5.738	55.91
(Z)-7-Nonacosene	1.561	4.382	54.3	unknown (fatty acid)	1.325	3.859	61.09	Ethyl linoate	1.401	4.593	61.69	unknown (fatty acid)	1.477	4.931	59.66	(Z)-7-Nonacosene	1.744	5.104	56.02	Campesterol	1.904	5.25	61.16
Ethyl oleate	1.324	3.716	58.01	(Z)-11-Heptacosene	1.288	3.751	64.84	(Z)-7-Nonacosene	1.378	4.515	66.21	(Z)-7-Nonacosene	1.332	4.447	64.1	(Z)-9-Heptacosene	1.604	4.694	60.71	Heptacosane	1.847	5.094	66.25
Tridecane	1.162	3.264	61.28	Ethyl linoate	1.253	3.648	68.49	(Z)-9-Heptacosene	1.302	4.266	70.47	Ethyl linoate	1.298	4.333	68.44	Tridecane	1.388	4.062	64.77	unknown (fatty acid)	1.389	3.832	70.09
Ethyl linoate	1.1	3.088	64.37	(Z)-7-Nonacosene	1.016	2.957	71.45	Heptacosane	0.8259	2.707	73.18	(Z)-9-Pentacosene	1.103	3.682	72.12	unknown (fatty acid)	1.319	3.862	68.64	Ethyl linoate	1.33	3.669	73.75
(Z)-9-Pentacosene	1.094	3.072	67.44	(Z)-11-Nonacosene	0.8913	2.595	74.04	(Z)-7-Heptacosene	0.7549	2.474	75.66	(Z)-7-Heptacosene	0.9117	3.043	75.16	Ethyl linoate	1.148	3.361	72	(Z)-7-Heptacosene	1.1	3.033	76.79
(Z)-7-Heptacosene	1.016	2.854	70.29	Hentriacontane	0.8323	2.423	76.47	(Z)-11-Heptacosene	0.7087	2.323	77.98	(Z)-11-Heptacosene	0.7629	2.547	77.71	(Z)-11-Heptacosene	1.012	2.962	74.96	(Z)-9-Pentacosene	0.9639	2.658	79.45
Heptacosane	1.008	2.829	73.12	(Z)-7-Heptacosene	0.7423	2.161	78.63	Ethyl oleate	0.6014	1.971	79.95	Tridecane	0.6563	2.191	79.9	Heptacosane	1	2.929	77.89	Tricosane	0.8008	2.208	81.66
(Z)-11-Heptacosene	0.8472	2.379	75.5	unknown 1	0.6474	1.885	80.51	unknown 1	0.5921	1.941	81.89	unknown 1	0.6339	2.116	82.02	(Z)-7-Heptacosene	0.9891	2.895	80.78	(Z)-9-Hentriacontene	0.655	1.807	83.46
unknown (fatty acid)	0.8143	2.286	77.79	unknown 2	0.6266	1.824	82.34	(Z)-11-Nonacosene	0.5275	1.729	83.62	Heptacosane	0.6003	2.004	84.02	(Z)-9-Pentacosene	0.8578	2.511	83.29	Tridecane	0.6219	1.715	85.18
Δ5,24(25)-Stigmastadienol	0.7807	2.192	79.98	Heptacosane	0.6098	1.776	84.11	(Z)-9-Pentacosene	0.5273	1.728	85.35	(Z)-11-Nonacosene	0.5551	1.853	85.87	unknown 1	0.5972	1.748	85.04	(Z)-11-Heptacosene	0.5497	1.516	86.69
Clerosterol	0.6529	1.833	81.81	(Z)-9-Pentacosene	0.5922	1.724	85.84	unknown 2	0.5164	1.693	87.04	Tricosane	0.4591	1.533	87.4	(Z)-9-Nonacosene	0.5862	1.716	86.76	Nonacosane	0.5369	1.481	88.17
Tritriacontane	0.6112	1.716	83.53	Tridecane	0.5918	1.723	87.56	(Z)-9-Hentriacontene	0.4899	1.605	88.64	unknown 2	0.4538	1.515	88.92	(Z)-11-Nonacosene	0.5786	1.694	88.45	(Z)-9-Nonacosene	0.4753	1.311	89.48
(Z)-11-Nonacosene	0.5741	1.612	85.14	Ethyl oleate	0.518	1.508	89.07	(Z)-9-Nonacosene	0.4404	1.443	90.09	Ethyl oleate	0.4414	1.474	90.39	(Z)-9-Hentriacontene	0.561	1.642	90.09	unknown 1	0.4597	1.268	90.75
Hentriacontane	0.5639	1.583	86.72	(Z)-7-Pentacosene	0.4809	1.4	90.47	Tridecane	0.4348	1.425	91.51	Hentriacontane	0.4279	1.429	91.82	unknown 2	0.5453	1.596	91.69	Ethyl oleate	0.3949	1.089	91.84
(Z)-9-Hentriacontene	0.5527	1.552	88.27	Tritriacontane	0.4728	1.377	91.85	Tricosane	0.3961	1.298	92.81	(Z)-9-Hentriacontene	0.4093	1.366	93.19	Hentriacontane	0.4607	1.349	93.04	(Z)-7-Pentacosene	0.3487	0.9618	92.8
Tricosane	0.5303	1.489	89.76	(Z)-9-Hentriacontene	0.3899	1.135	92.98	Hentriacontane	0.3694	1.211	94.02	(Z)-9-Nonacosene	0.3943	1.316	94.5	Tritriacontane	0.3678	1.077	94.12	(Z)-11-Nonacosene	0.3452	0.9522	93.75
(Z)-9-Nonacosene	0.5028	1.412	91.17	Tricosane	0.3538	1.03	94.01	Tritriacontane	0.3275	1.073	95.09	Tritriacontane	0.2787	0.9305	95.44	Tricosane	0.3398	0.9948	95.11	Tritriacontane	0.3155	0.87	94.62
(Z)-7-Hentriacontene	0.4873	1.368	92.54	Nonadecane	0.3333	0.9705	94.98	(Z)-7-Pentacosene	0.2509	0.8223	95.92	(Z)-7-Pentacosene	0.1919	0.6405	96.08	Nonacosane	0.3096	0.9064	96.02	unknown 2	0.2851	0.7861	95.41
Dotriacontane	0.421	1.182	93.72	(Z)-9-Nonacosene	0.3067	0.8929	95.87	Nonadecane	0.1774	0.5813	96.5	(Z)-11-Hentriacontene	0.1786	0.5964	96.67	(Z)-7-Pentacosene	0.1716	0.5022	96.52	Hentriacontane	0.2706	0.7464	96.16
Nonacosane	0.3924	1.102	94.83	Heneicosane	0.1912	0.5566	96.43	Nonacosane	0.1623	0.5319	97.03	Nonacosane	0.1476	0.4927	97.17	(Z)-7-Hentriacontene	0.1576	0.4614	96.98	(Z)-7-Hentriacontene	0.2188	0.6034	96.76
Triacontane	0.3429	0.9627	95.79	(Z)-11-Hentriacontene	0.1885	0.5489	96.98	Heneicosane	0.1367	0.4479	97.48	(Z)-7-Hentriacontene	0.1048	0.3498	97.51	Hexacosane	0.1557	0.4558	97.44	Hexacosane	0.1847	0.5093	97.27
(Z)-7-Pentacosene	0.3268	0.9176	96.71	Nonacosane	0.1444	0.4204	97.4	(Z)-11-Hentriacontene	0.1299	0.4257	97.9	Hexacosane	0.1038	0.3465	97.86	Nonadecane	0.1372	0.4016	97.84	(Z)-11-Hentriacontene	0.1644	0.4534	97.72
Hexacosane	0.1942	0.5454	97.25	Tetracosane	0.1138	0.3313	97.73	(Z)-7-Hentriacontene	0.1077	0.353	98.26	Heneicosane	0.1003	0.335	98.2	Tetracosane	0.09586	0.2806	98.12	Tetracosane	0.1275	0.3518	98.08
Nonadecane	0.158	0.4436	97.7	(Z)-5-Pentacosene	0.1046	0.3045	98.04	Hexacosane	0.08695	0.285	98.54	Nonadecane	0.09761	0.3258	98.52	(Z)-11-Hentriacontene	0.0946	0.2769	98.4	Nonadecane	0.1156	0.3189	98.39
(Z)-11-Hentriacontene	0.1565	0.4394	98.13	(Z)-9-Tricosene	0.09853	0.2869	98.32	Tetracosane	0.07736	0.2535	98.8	(Z)-9-Tricosene	0.07949	0.2654	98.79	(Z)-7-Heneicosene	0.08313	0.2433	98.64	Heneicosane	0.1129	0.3114	98.71
Octacosane	0.1286	0.361	98.5	(Z)-7-Hentriacontene	0.09149	0.2664	98.59	(Z)-9-Tricosene	0.07048	0.231	99.03	(Z)-7-Heneicosene	0.05777	0.1929	98.98	(Z)-9-Tricosene	0.08301	0.243	98.88	Octacosane	0.08128	0.2242	98.93
Heneicosane	0.1138	0.3196	98.82	Dodecane	0.08845	0.2575	98.85	(Z)-7-Heneicosene	0.05851	0.1918	99.22	Tetracosane	0.05759	0.1923	99.17	Heneicosane	0.08295	0.2428	99.12	(Z)-9-Tricosene	0.07541	0.208	99.14
Tetracosane	0.09798	0.2751	99.09	Hexacosane	0.08827	0.257	99.1	(Z)-9-Heneicosene	0.05488	0.1798	99.4	Triacontane	0.05211	0.174	99.35	Triacontane	0.06768	0.1981	99.32	Triacontane	0.06825	0.1882	99.33
(Z)-9-Tricosene	0.07797	0.2189	99.31	(Z)-9-Heneicosene	0.0834	0.2428	99.35	(Z)-5-Pentacosene	0.04897	0.1605	99.56	Dotriacontane	0.04589	0.1532	99.5	(Z)-5-Pentacosene	0.06375	0.1866	99.51	(Z)-5-Pentacosene	0.0597	0.1646	99.49
(Z)-7-Heneicosene	0.07168	0.2013	99.51	(Z)-7-Heneicosene	0.08022	0.2336	99.58	Triacontane	0.03989	0.1307	99.69	(Z)-9-Heneicosene	0.04335	0.1447	99.64	Octacosane	0.04446	0.1301	99.64	Dodecane	0.05599	0.1544	99.64
(Z)-5-Pentacosene	0.06371	0.1789	99.69	Dotriacontane	0.05595	0.1629	99.74	Dotriacontane	0.03232	0.1059	99.79	(Z)-5-Pentacosene	0.04195	0.14	99.78	Dotriacontane	0.04252	0.1245	99.76	Dotriacontane	0.04905	0.1353	99.78
Dodecane	0.06174	0.1734	99.86	Triacontane	0.05071	0.1477	99.89	Octacosane	0.03193	0.1046	99.9	Octacosane	0.03625	0.121	99.91	(Z)-9-Heneicosene	0.04064	0.119	99.88	(Z)-7-Heneicosene	0.04275	0.1179	99.9
(Z)-9-Heneicosene	0.04894	0.1374	100	Octacosane	0.03769	0.1097	100	Dodecane	0.03067	0.1005	100	Dodecane	0.0283	0.09447	100	Dodecane	0.04009	0.1173	100	(Z)-9-Heneicosene	0.037	0.102	100
Copenhagen vs Constance				Copenhagen vs Halle				Copenhagen vs Regensburg				Mön vs Vejle				Mön vs Tonbridge				Mön vs Kent
Taxon	Av. dissim	Contrib. %	Cumulative %	Taxon	Av. dissim	Contrib. %	Cumulative %	Taxon	Av. dissim	Contrib. %	Cumulative %	Taxon	Av. dissim	Contrib. %	Cumulative %	Taxon	Av. dissim	Contrib. %	Cumulative %	Taxon	Av. dissim	Contrib. %	Cumulative %
Oleic acid	9.048	21.56	21.56	24-Methylene cholesterol	6.131	15.14	15.14	Oleic acid	7.264	20.48	20.48	Campesterol	5.552	17.62	17.62	Oleic acid	4.722	15.83	15.83	Campesterol	6.118	16.77	16.77
24-Methylene cholesterol	5.07	12.08	33.65	Oleic acid	5.721	14.13	29.27	24-Methylene cholesterol	4.862	13.71	34.19	24-Methylene cholesterol	4.788	15.2	32.82	Campesterol	4.381	14.68	30.51	24-Methylene cholesterol	4.046	11.09	27.86
Pentacosane	3.389	8.076	41.72	Campesterol	3.91	9.658	38.93	Campesterol	4.111	11.59	45.79	Oleic acid	3.595	11.41	44.22	24-Methylene cholesterol	3.402	11.4	41.92	Oleic acid	3.583	9.822	37.68
Campesterol	3.307	7.882	49.61	Pentacosane	2.566	6.338	45.27	Pentacosane	1.942	5.477	51.26	Pentacosane	2.737	8.687	52.91	(Z)-9-Heptacosene	1.666	5.583	47.5	Pentacosane	2.879	7.891	45.57
(Z)-9-Pentacosene	1.91	4.552	54.16	(Z)-9-Heptacosene	2.031	5.018	50.29	Ethyl oleate	1.692	4.772	56.04	(Z)-9-Heptacosene	1.335	4.235	57.15	Pentacosane	1.541	5.164	52.67	Ethyl oleate	1.888	5.174	50.75
Ethyl linoate	1.602	3.818	57.98	Dotriacontane	1.756	4.337	54.63	Tridecane	1.577	4.447	60.48	(Z)-7-Nonacosene	1.323	4.198	61.35	(Z)-7-Nonacosene	1.202	4.031	56.7	(Z)-7-Nonacosene	1.636	4.485	55.23
Tridecane	1.556	3.708	61.68	(Z)-7-Hentriacontene	1.627	4.019	58.64	unknown (fatty acid)	1.425	4.018	64.5	(Z)-11-Heptacosene	0.9592	3.044	64.39	Ethyl linoate	1.125	3.77	60.47	Tridecane	1.57	4.303	59.54
(Z)-9-Heptacosene	1.432	3.413	65.1	Ethyl oleate	1.537	3.795	62.44	(Z)-7-Nonacosene	1.423	4.013	68.51	Ethyl linoate	0.9065	2.877	67.27	(Z)-9-Pentacosene	1.011	3.388	63.85	(Z)-9-Heptacosene	1.553	4.257	63.79
unknown (fatty acid)	1.385	3.302	68.4	unknown (fatty acid)	1.41	3.484	65.92	(Z)-9-Heptacosene	1.365	3.849	72.36	Hentriacontane	0.8025	2.547	69.81	Hentriacontane	0.926	3.104	66.96	Ethyl linoate	1.034	2.835	66.63
unknown 2	1.37	3.265	71.66	Ethyl linoate	1.367	3.378	69.3	(Z)-9-Pentacosene	1.317	3.714	76.08	(Z)-7-Heptacosene	0.6993	2.219	72.03	(Z)-7-Heptacosene	0.8968	3.006	69.96	(Z)-11-Heptacosene	1.014	2.779	69.41
(Z)-7-Heptacosene	1.319	3.145	74.81	Tritriacontane	1.349	3.332	72.63	Ethyl linoate	1.212	3.418	79.49	Heptacosane	0.6992	2.219	74.25	(Z)-11-Heptacosene	0.855	2.866	72.83	(Z)-7-Heptacosene	0.9506	2.606	72.01
(Z)-7-Nonacosene	1.248	2.975	77.78	Triacontane	1.238	3.058	75.69	(Z)-11-Heptacosene	0.838	2.363	81.86	unknown 1	0.6981	2.215	76.47	unknown 1	0.7857	2.634	75.46	unknown (fatty acid)	0.8705	2.386	74.4
Heptacosane	1.143	2.723	80.51	(Z)-7-Nonacosene	1.198	2.96	78.65	(Z)-7-Heptacosene	0.8333	2.35	84.21	(Z)-9-Pentacosene	0.6903	2.191	78.66	Tridecane	0.7603	2.549	78.01	Heptacosane	0.8652	2.371	76.77
Ethyl oleate	0.9615	2.291	82.8	unknown 2	0.9097	2.247	80.9	Heptacosane	0.8015	2.26	86.47	(Z)-11-Nonacosene	0.6477	2.056	80.71	(Z)-11-Nonacosene	0.5893	1.976	79.99	Hentriacontane	0.8619	2.363	79.13
unknown 1	0.8463	2.017	84.82	Heptacosane	0.7952	1.964	82.86	(Z)-11-Nonacosene	0.5722	1.614	88.08	unknown (fatty acid)	0.612	1.942	82.65	unknown (fatty acid)	0.5551	1.861	81.85	(Z)-9-Pentacosene	0.7929	2.174	81.31
(Z)-11-Heptacosene	0.7264	1.731	86.55	Nonacosane	0.7802	1.927	84.79	unknown 1	0.4917	1.387	89.47	Tridecane	0.6031	1.914	84.57	Tricosane	0.5328	1.786	83.64	unknown 2	0.752	2.061	83.37
Hentriacontane	0.7254	1.729	88.28	(Z)-11-Heptacosene	0.7395	1.826	86.62	unknown 2	0.4347	1.226	90.69	(Z)-7-Pentacosene	0.5629	1.786	86.35	(Z)-7-Pentacosene	0.5263	1.764	85.4	(Z)-11-Nonacosene	0.6727	1.844	85.21
Tricosane	0.6544	1.56	89.83	(Z)-9-Pentacosene	0.7112	1.757	88.37	(Z)-9-Hentriacontene	0.3732	1.052	91.75	(Z)-9-Hentriacontene	0.5308	1.684	88.04	unknown 2	0.5262	1.764	87.16	unknown 1	0.6523	1.788	87
Tritriacontane	0.569	1.356	91.19	(Z)-7-Heptacosene	0.7069	1.746	90.12	Tritriacontane	0.3273	0.9231	92.67	Tritriacontane	0.4917	1.56	89.6	Ethyl oleate	0.4717	1.581	88.74	(Z)-9-Nonacosene	0.5921	1.623	88.62
(Z)-9-Hentriacontene	0.5097	1.215	92.41	unknown 1	0.5467	1.35	91.47	Tricosane	0.302	0.8516	93.52	unknown 2	0.4875	1.547	91.15	Heptacosane	0.4423	1.483	90.23	Tritriacontane	0.5499	1.507	90.13
(Z)-11-Nonacosene	0.498	1.187	93.59	(Z)-9-Nonacosene	0.5246	1.296	92.77	(Z)-9-Nonacosene	0.3016	0.8506	94.37	Tricosane	0.4791	1.52	92.67	Tritriacontane	0.4311	1.445	91.67	(Z)-9-Hentriacontene	0.5465	1.498	91.63
Hexacosane	0.354	0.8437	94.44	(Z)-9-Hentriacontene	0.4633	1.144	93.91	Hentriacontane	0.2896	0.8168	95.19	(Z)-9-Nonacosene	0.4627	1.468	94.13	(Z)-9-Hentriacontene	0.4161	1.395	93.07	(Z)-7-Pentacosene	0.5066	1.389	93.02
Nonacosane	0.3339	0.7957	95.23	Tridecane	0.4442	1.097	95.01	Nonacosane	0.2481	0.6997	95.89	Ethyl oleate	0.4116	1.306	95.44	(Z)-9-Nonacosene	0.4046	1.356	94.42	Tricosane	0.4364	1.196	94.21
(Z)-7-Pentacosene	0.332	0.7913	96.02	Octacosane	0.3943	0.974	95.98	Hexacosane	0.2164	0.6103	96.5	Nonadecane	0.2147	0.6813	96.12	Nonadecane	0.3875	1.299	95.72	Nonadecane	0.3479	0.9536	95.17
(Z)-9-Nonacosene	0.3286	0.7831	96.81	(Z)-11-Nonacosene	0.3545	0.8756	96.86	Triacontane	0.2004	0.5651	97.06	Heneicosane	0.1795	0.5697	96.69	(Z)-11-Hentriacontene	0.1796	0.602	96.32	Nonacosane	0.2783	0.7627	95.93
(Z)-7-Hentriacontene	0.2665	0.6352	97.44	Tricosane	0.2902	0.7169	97.57	(Z)-7-Pentacosene	0.17	0.4794	97.54	(Z)-11-Hentriacontene	0.1526	0.4843	97.18	Heneicosane	0.1674	0.5612	96.89	(Z)-11-Hentriacontene	0.1981	0.5429	96.47
Heneicosane	0.1236	0.2946	97.74	(Z)-7-Pentacosene	0.1697	0.4192	97.99	Nonadecane	0.1164	0.3282	97.87	Nonacosane	0.1314	0.417	97.59	Nonacosane	0.1167	0.3912	97.28	Heneicosane	0.1721	0.4718	96.94
Tetracosane	0.1174	0.2798	98.02	Hentriacontane	0.144	0.3557	98.35	(Z)-7-Hentriacontene	0.1066	0.3006	98.17	Tetracosane	0.1129	0.3584	97.95	Hexacosane	0.09887	0.3314	97.61	(Z)-7-Hentriacontene	0.1567	0.4295	97.37
Triacontane	0.1126	0.2684	98.28	(Z)-11-Hentriacontene	0.1218	0.3008	98.65	(Z)-7-Heneicosene	0.08921	0.2516	98.42	(Z)-9-Tricosene	0.08615	0.2734	98.22	Tetracosane	0.09799	0.3285	97.94	Hexacosane	0.1501	0.4113	97.78
(Z)-11-Hentriacontene	0.1101	0.2624	98.55	Nonadecane	0.1107	0.2733	98.92	(Z)-11-Hentriacontene	0.08642	0.2437	98.67	Hexacosane	0.08358	0.2652	98.49	(Z)-9-Tricosene	0.09673	0.3243	98.26	Tetracosane	0.1255	0.3441	98.13
Nonadecane	0.1092	0.2603	98.81	Heneicosane	0.08863	0.2189	99.14	Heneicosane	0.08064	0.2274	98.89	Dodecane	0.07985	0.2534	98.74	Dodecane	0.08755	0.2935	98.55	(Z)-9-Tricosene	0.1111	0.3046	98.43
(Z)-7-Heneicosene	0.08095	0.1929	99	Hexacosane	0.07087	0.175	99.32	(Z)-9-Tricosene	0.07272	0.2051	99.1	(Z)-9-Heneicosene	0.07951	0.2523	99	(Z)-5-Pentacosene	0.08397	0.2815	98.84	Dodecane	0.1069	0.293	98.73
(Z)-5-Pentacosene	0.08079	0.1925	99.19	(Z)-9-Tricosene	0.06702	0.1655	99.48	Tetracosane	0.06248	0.1762	99.28	(Z)-7-Heneicosene	0.07306	0.2319	99.23	(Z)-9-Heneicosene	0.08226	0.2757	99.11	(Z)-5-Pentacosene	0.1009	0.2765	99
(Z)-9-Tricosene	0.07707	0.1837	99.38	Tetracosane	0.05965	0.1473	99.63	Dodecane	0.05795	0.1634	99.44	(Z)-5-Pentacosene	0.06418	0.2037	99.43	(Z)-7-Heneicosene	0.07503	0.2515	99.36	(Z)-7-Heneicosene	0.09167	0.2513	99.25
Dotriacontane	0.07524	0.1793	99.56	(Z)-7-Heneicosene	0.04335	0.1071	99.74	(Z)-5-Pentacosene	0.05516	0.1555	99.59	Dotriacontane	0.05068	0.1608	99.59	Triacontane	0.05935	0.1989	99.56	(Z)-9-Heneicosene	0.087	0.2385	99.49
Dodecane	0.06858	0.1634	99.72	(Z)-9-Heneicosene	0.04235	0.1046	99.84	Dotriacontane	0.05421	0.1529	99.75	(Z)-7-Hentriacontene	0.05025	0.1595	99.75	Dotriacontane	0.05349	0.1793	99.74	Triacontane	0.07591	0.2081	99.7
Octacosane	0.06758	0.1611	99.88	(Z)-5-Pentacosene	0.03344	0.08259	99.92	Octacosane	0.04788	0.135	99.88	Triacontane	0.04754	0.1509	99.9	(Z)-7-Hentriacontene	0.04526	0.1517	99.89	Dotriacontane	0.06252	0.1714	99.87
(Z)-9-Heneicosene	0.05024	0.1197	100	Dodecane	0.03089	0.07631	100	(Z)-9-Heneicosene	0.04167	0.1175	100	Octacosane	0.0307	0.09741	100	Octacosane	0.032	0.1073	100	Octacosane	0.04678	0.1282	100
Mön vs Hereford				Mön vs Constance				Mön vs Halle				Mön vs Regensburg				Vejle vs Tonbridge				Vejle vs Kent
Taxon	Av. dissim	Contrib. %	Cumulative %	Taxon	Av. dissim	Contrib. %	Cumulative %	Taxon	Av. dissim	Contrib. %	Cumulative %	Taxon	Av. dissim	Contrib. %	Cumulative %	Taxon	Av. dissim	Contrib. %	Cumulative %	Taxon	Av. dissim	Contrib. %	Cumulative %
Oleic acid	5.714	14.54	14.54	Campesterol	4.704	12.58	12.58	Oleic acid	4.891	12.85	12.85	Campesterol	4.901	15.41	15.41	Oleic acid	4.646	15.59	15.59	24-Methylene cholesterol	4.597	13.53	13.53
Campesterol	5.306	13.5	28.03	Oleic acid	3.868	10.35	22.93	Campesterol	4.182	10.99	23.83	24-Methylene cholesterol	3.971	12.48	27.89	24-Methylene cholesterol	4.257	14.29	29.88	Oleic acid	3.918	11.53	25.06
Pentacosane	3.783	9.625	37.66	24-Methylene cholesterol	3.801	10.17	33.09	24-Methylene cholesterol	3.826	10.05	33.88	Oleic acid	3.419	10.75	38.63	Campesterol	4.027	13.52	43.4	Pentacosane	3.504	10.31	35.38
24-Methylene cholesterol	3.615	9.196	46.85	Pentacosane	3.183	8.513	41.61	Pentacosane	2.505	6.579	40.46	Tridecane	1.78	5.595	44.23	Pentacosane	2.628	8.821	52.22	Campesterol	3.432	10.1	45.48
(Z)-9-Heptacosene	2.283	5.809	52.66	Tridecane	1.778	4.756	46.36	(Z)-9-Heptacosene	1.91	5.017	45.48	Pentacosane	1.735	5.453	49.68	(Z)-7-Nonacosene	1.573	5.279	57.5	(Z)-7-Nonacosene	1.987	5.85	51.33
(Z)-7-Nonacosene	1.891	4.812	57.47	(Z)-9-Pentacosene	1.74	4.654	51.02	Dotriacontane	1.723	4.525	50	Ethyl oleate	1.58	4.968	54.65	(Z)-9-Heptacosene	1.406	4.718	62.22	Ethyl oleate	1.837	5.408	56.74
Heptacosane	1.769	4.5	61.97	(Z)-11-Heptacosene	1.594	4.264	55.28	(Z)-7-Hentriacontene	1.693	4.448	54.45	(Z)-9-Heptacosene	1.378	4.331	58.98	(Z)-9-Pentacosene	1.371	4.6	66.82	(Z)-9-Heptacosene	1.335	3.928	60.67
(Z)-11-Heptacosene	1.19	3.028	65	(Z)-9-Heptacosene	1.462	3.909	59.19	Ethyl oleate	1.309	3.438	57.89	(Z)-7-Nonacosene	1.237	3.889	62.87	Ethyl linoate	1.03	3.458	70.27	Tridecane	1.248	3.674	64.34
Ethyl linoate	1.128	2.869	67.87	(Z)-7-Heptacosene	1.261	3.372	62.56	Triacontane	1.251	3.285	61.17	(Z)-9-Pentacosene	1.179	3.706	66.58	(Z)-7-Heptacosene	0.9248	3.104	73.38	(Z)-9-Pentacosene	1.091	3.21	67.55
(Z)-7-Heptacosene	1.052	2.676	70.55	unknown 2	1.181	3.159	65.72	(Z)-7-Nonacosene	1.167	3.064	64.24	Ethyl linoate	1.013	3.183	69.76	unknown 1	0.6798	2.282	75.66	Ethyl linoate	0.9756	2.871	70.42
unknown (fatty acid)	0.962	2.447	72.99	Ethyl linoate	1.107	2.961	68.68	Tritriacontane	1.089	2.861	67.1	Hentriacontane	0.82	2.577	72.34	Heptacosane	0.6784	2.277	77.94	Heptacosane	0.9576	2.818	73.24
(Z)-9-Pentacosene	0.9247	2.352	75.35	Heptacosane	1.029	2.752	71.43	(Z)-11-Heptacosene	0.9721	2.553	69.65	(Z)-7-Heptacosene	0.7902	2.484	74.82	(Z)-11-Heptacosene	0.5771	1.937	79.87	(Z)-7-Heptacosene	0.9503	2.797	76.04
Tricosane	0.8421	2.142	77.49	(Z)-7-Nonacosene	1.025	2.741	74.17	Ethyl linoate	0.9265	2.434	72.09	(Z)-11-Heptacosene	0.7629	2.398	77.22	Hentriacontane	0.565	1.896	81.77	(Z)-11-Heptacosene	0.8532	2.511	78.55
(Z)-11-Nonacosene	0.7962	2.026	79.51	(Z)-11-Nonacosene	0.9989	2.672	76.85	(Z)-11-Nonacosene	0.8958	2.353	74.44	unknown (fatty acid)	0.6639	2.087	79.31	Ethyl oleate	0.5357	1.798	83.57	unknown (fatty acid)	0.7715	2.271	80.82
Hentriacontane	0.7927	2.017	81.53	Ethyl oleate	0.9513	2.544	79.39	Hentriacontane	0.8861	2.327	76.77	Heptacosane	0.6568	2.065	81.37	Tridecane	0.5336	1.791	85.36	(Z)-9-Nonacosene	0.7063	2.079	82.9
unknown 2	0.7441	1.893	83.42	Hentriacontane	0.9192	2.459	81.85	Nonacosane	0.7805	2.05	78.82	unknown 1	0.6347	1.995	83.37	(Z)-9-Hentriacontene	0.5315	1.784	87.14	unknown 2	0.6811	2.005	84.9
(Z)-9-Hentriacontene	0.7333	1.865	85.29	unknown 1	0.8441	2.258	84.11	unknown 2	0.7258	1.907	80.72	(Z)-11-Nonacosene	0.5691	1.789	85.15	(Z)-9-Nonacosene	0.5121	1.719	88.86	(Z)-9-Hentriacontene	0.6806	2.003	86.91
Tridecane	0.6388	1.625	86.91	Tricosane	0.6942	1.857	85.96	(Z)-9-Pentacosene	0.6949	1.825	82.55	unknown 2	0.5167	1.624	86.78	unknown 2	0.493	1.655	90.52	unknown 1	0.6427	1.892	88.8
(Z)-7-Pentacosene	0.6385	1.624	88.54	(Z)-7-Pentacosene	0.6264	1.675	87.64	unknown 1	0.6882	1.808	84.36	(Z)-7-Pentacosene	0.506	1.59	88.37	Tricosane	0.4605	1.545	92.06	Hentriacontane	0.552	1.625	90.42
unknown 1	0.5689	1.447	89.99	unknown (fatty acid)	0.62	1.658	89.3	(Z)-7-Heptacosene	0.6784	1.782	86.14	Tritriacontane	0.4554	1.432	89.8	(Z)-11-Nonacosene	0.4517	1.516	93.58	(Z)-11-Nonacosene	0.5359	1.577	92
Tritriacontane	0.5556	1.413	91.4	(Z)-9-Hentriacontene	0.5995	1.604	90.9	Heptacosane	0.6712	1.763	87.9	Tricosane	0.4018	1.263	91.06	(Z)-7-Pentacosene	0.308	1.034	94.61	Tricosane	0.4334	1.276	93.28
Nonacosane	0.5173	1.316	92.72	Tritriacontane	0.5713	1.528	92.43	unknown (fatty acid)	0.6151	1.616	89.52	(Z)-9-Hentriacontene	0.3988	1.254	92.32	Tritriacontane	0.2836	0.9519	95.56	Tritriacontane	0.3542	1.043	94.32
Ethyl oleate	0.5041	1.282	94	Nonadecane	0.3519	0.9412	93.37	(Z)-7-Pentacosene	0.5119	1.345	90.86	Nonadecane	0.3709	1.166	93.48	Nonadecane	0.226	0.7587	96.32	(Z)-7-Pentacosene	0.2863	0.8426	95.16
(Z)-9-Nonacosene	0.4807	1.223	95.22	Hexacosane	0.3494	0.9345	94.3	(Z)-9-Nonacosene	0.4956	1.302	92.16	(Z)-9-Nonacosene	0.3171	0.9967	94.48	(Z)-11-Hentriacontene	0.1515	0.5085	96.83	Nonacosane	0.2851	0.8392	96
Nonadecane	0.341	0.8675	96.09	Nonacosane	0.3064	0.8195	95.12	(Z)-9-Hentriacontene	0.4599	1.208	93.37	Nonacosane	0.2186	0.6871	95.17	unknown (fatty acid)	0.1431	0.4802	97.31	Nonadecane	0.2014	0.5927	96.59
(Z)-7-Hentriacontene	0.2014	0.5125	96.6	(Z)-9-Nonacosene	0.3063	0.8194	95.94	Tricosane	0.3887	1.021	94.39	Triacontane	0.2119	0.6661	95.83	Nonacosane	0.1352	0.4537	97.77	(Z)-7-Hentriacontene	0.1684	0.4958	97.09
Hexacosane	0.1819	0.4627	97.06	(Z)-7-Hentriacontene	0.2934	0.7846	96.73	Octacosane	0.3804	0.9992	95.39	Hexacosane	0.2099	0.6596	96.49	Heneicosane	0.1111	0.3729	98.14	Hexacosane	0.1475	0.4342	97.52
Heneicosane	0.1817	0.4622	97.53	(Z)-11-Hentriacontene	0.1852	0.4954	97.22	Nonadecane	0.3263	0.8571	96.25	Heneicosane	0.1865	0.5862	97.08	Hexacosane	0.09677	0.3248	98.46	(Z)-11-Hentriacontene	0.1427	0.4199	97.94
(Z)-11-Hentriacontene	0.1689	0.4298	97.96	Heneicosane	0.1743	0.4662	97.69	Tridecane	0.322	0.8458	97.1	(Z)-11-Hentriacontene	0.1789	0.5624	97.64	Tetracosane	0.07009	0.2352	98.7	Heneicosane	0.1115	0.3282	98.27
Tetracosane	0.1416	0.3602	98.32	Triacontane	0.1225	0.3275	98.02	(Z)-11-Hentriacontene	0.2664	0.6998	97.8	Dodecane	0.109	0.3427	97.98	(Z)-9-Tricosene	0.06979	0.2342	98.93	Tetracosane	0.1023	0.3012	98.57
Dodecane	0.1055	0.2683	98.58	Dodecane	0.1173	0.3138	98.33	Heneicosane	0.2071	0.544	98.34	(Z)-9-Tricosene	0.1015	0.319	98.3	(Z)-7-Heneicosene	0.05454	0.1831	99.12	(Z)-9-Tricosene	0.08425	0.248	98.82
(Z)-9-Tricosene	0.09338	0.2376	98.82	Tetracosane	0.1136	0.3038	98.63	Tetracosane	0.1213	0.3185	98.66	Tetracosane	0.1003	0.3152	98.62	(Z)-9-Heneicosene	0.05248	0.1762	99.29	(Z)-7-Heneicosene	0.07354	0.2165	99.04
(Z)-9-Heneicosene	0.08432	0.2145	99.04	(Z)-9-Tricosene	0.103	0.2754	98.91	(Z)-9-Tricosene	0.09814	0.2578	98.92	(Z)-9-Heneicosene	0.08949	0.2813	98.9	Triacontane	0.05114	0.1716	99.46	Triacontane	0.06943	0.2044	99.24
(Z)-5-Pentacosene	0.07883	0.2005	99.24	(Z)-9-Heneicosene	0.08757	0.2342	99.14	(Z)-5-Pentacosene	0.09028	0.2371	99.15	(Z)-7-Heneicosene	0.08832	0.2776	99.18	(Z)-5-Pentacosene	0.03857	0.1295	99.59	(Z)-5-Pentacosene	0.06403	0.1885	99.43
Octacosane	0.07828	0.1991	99.44	(Z)-5-Pentacosene	0.08656	0.2315	99.38	Dodecane	0.08877	0.2332	99.39	(Z)-5-Pentacosene	0.08087	0.2542	99.43	Dotriacontane	0.03794	0.1273	99.72	(Z)-9-Heneicosene	0.05534	0.1629	99.59
Triacontane	0.07626	0.194	99.63	Dotriacontane	0.08519	0.2279	99.6	(Z)-9-Heneicosene	0.08387	0.2203	99.61	Dotriacontane	0.0647	0.2034	99.63	Dodecane	0.02966	0.09956	99.82	Dodecane	0.05408	0.1592	99.75
Dotriacontane	0.07354	0.1871	99.82	(Z)-7-Heneicosene	0.08318	0.2225	99.83	(Z)-7-Heneicosene	0.08197	0.2153	99.82	(Z)-7-Hentriacontene	0.06151	0.1933	99.83	Octacosane	0.02926	0.09822	99.92	Dotriacontane	0.04299	0.1265	99.88
(Z)-7-Heneicosene	0.07192	0.183	100	Octacosane	0.06524	0.1745	100	Hexacosane	0.06786	0.1783	100	Octacosane	0.0548	0.1723	100	(Z)-7-Hentriacontene	0.02444	0.08203	100	Octacosane	0.04137	0.1218	100
Vejle vs Hereford				Vejle vs Constance				Vejle vs Halle				Vejle vs Regensburg				Tonbridge vs Kent				Tonbridge vs Hereford
Taxon	Av. dissim	Contrib. %	Cumulative %	Taxon	Av. dissim	Contrib. %	Cumulative %	Taxon	Av. dissim	Contrib. %	Cumulative %	Taxon	Av. dissim	Contrib. %	Cumulative %	Taxon	Av. dissim	Contrib. %	Cumulative %	Taxon	Av. dissim	Contrib. %	Cumulative %
24-Methylene cholesterol	5.728	15.55	15.55	24-Methylene cholesterol	5.398	14.41	14.41	24-Methylene cholesterol	6.234	15.46	15.46	24-Methylene cholesterol	5.248	16.15	16.15	Oleic acid	4.685	13.91	13.91	Oleic acid	5.997	17.19	17.19
Oleic acid	5.643	15.32	30.87	Oleic acid	5.083	13.57	27.98	Oleic acid	4.791	11.88	27.34	Campesterol	4.382	13.49	29.64	Campesterol	4.213	12.5	26.41	Pentacosane	3.629	10.4	27.6
Pentacosane	4.022	10.92	41.79	Campesterol	3.761	10.04	38.02	Campesterol	4.027	9.985	37.33	Oleic acid	4.177	12.86	42.5	24-Methylene cholesterol	3.459	10.27	36.68	Campesterol	3.489	10	37.6
Campesterol	3.004	8.155	49.94	Pentacosane	3.492	9.323	47.35	Pentacosane	3.409	8.455	45.78	Pentacosane	2.633	8.103	50.6	Pentacosane	2.772	8.227	44.9	24-Methylene cholesterol	3.137	8.994	46.6
(Z)-9-Heptacosene	2.208	5.993	55.94	(Z)-9-Pentacosene	2.209	5.898	53.24	(Z)-9-Heptacosene	1.933	4.794	50.58	(Z)-7-Nonacosene	1.605	4.941	55.54	Ethyl oleate	2.037	6.045	50.95	(Z)-9-Heptacosene	2.297	6.586	53.18
(Z)-7-Nonacosene	2.165	5.877	61.81	(Z)-7-Nonacosene	1.473	3.933	57.18	Dotriacontane	1.74	4.314	54.89	(Z)-9-Pentacosene	1.603	4.933	60.47	(Z)-7-Nonacosene	1.854	5.502	56.45	(Z)-7-Nonacosene	1.855	5.319	58.5
Heptacosane	1.668	4.527	66.34	Tridecane	1.389	3.708	60.89	(Z)-7-Hentriacontene	1.719	4.262	59.15	Ethyl oleate	1.558	4.797	65.27	(Z)-9-Heptacosene	1.608	4.774	61.22	Heptacosane	1.738	4.982	63.48
(Z)-9-Pentacosene	1.158	3.142	69.48	unknown 2	1.229	3.282	64.17	(Z)-7-Nonacosene	1.506	3.734	62.89	Tridecane	1.453	4.471	69.74	Tridecane	1.307	3.878	65.1	(Z)-7-Heptacosene	1.217	3.489	66.97
Ethyl linoate	1.008	2.737	72.22	(Z)-9-Heptacosene	1.151	3.073	67.24	Tritriacontane	1.376	3.412	66.3	(Z)-9-Heptacosene	1.025	3.155	72.9	(Z)-7-Heptacosene	1.116	3.311	68.41	Ethyl linoate	1.206	3.458	70.43
(Z)-7-Heptacosene	0.976	2.65	74.87	(Z)-7-Heptacosene	1.095	2.925	70.17	Triacontane	1.249	3.098	69.4	Ethyl linoate	0.8989	2.767	75.67	Ethyl linoate	1.111	3.297	71.71	(Z)-9-Pentacosene	1	2.868	73.3
unknown (fatty acid)	0.8689	2.359	77.23	Heptacosane	1.064	2.84	73.01	Ethyl oleate	1.24	3.075	72.47	Heptacosane	0.7507	2.311	77.98	Heptacosane	0.832	2.469	74.18	unknown (fatty acid)	0.8272	2.372	75.67
Tricosane	0.7541	2.047	79.28	(Z)-11-Heptacosene	0.9989	2.667	75.67	(Z)-9-Pentacosene	0.9114	2.26	74.73	(Z)-7-Heptacosene	0.7299	2.247	80.22	(Z)-9-Pentacosene	0.803	2.383	76.56	Tricosane	0.76	2.179	77.85
(Z)-9-Hentriacontene	0.659	1.789	81.06	Ethyl oleate	0.9749	2.603	78.28	Heptacosane	0.8531	2.116	76.85	(Z)-11-Heptacosene	0.555	1.708	81.93	(Z)-11-Heptacosene	0.8009	2.377	78.94	Tridecane	0.7468	2.141	79.99
(Z)-11-Heptacosene	0.6477	1.758	82.82	unknown 1	0.8848	2.362	80.64	unknown 2	0.7674	1.903	78.75	unknown 1	0.5408	1.665	83.6	unknown 1	0.7794	2.313	81.25	(Z)-9-Hentriacontene	0.7024	2.014	82
unknown 2	0.6076	1.649	84.47	Ethyl linoate	0.7986	2.132	82.77	Nonacosane	0.7564	1.876	80.63	(Z)-9-Hentriacontene	0.4848	1.492	85.09	unknown (fatty acid)	0.7256	2.154	83.41	(Z)-11-Heptacosene	0.6853	1.965	83.97
(Z)-9-Nonacosene	0.601	1.631	86.1	Hentriacontane	0.752	2.008	84.78	(Z)-7-Heptacosene	0.752	1.865	82.49	unknown 2	0.4796	1.476	86.56	(Z)-9-Nonacosene	0.6601	1.959	85.36	unknown 1	0.6264	1.796	85.76
Ethyl oleate	0.5937	1.612	87.72	(Z)-11-Nonacosene	0.6935	1.852	86.63	(Z)-9-Nonacosene	0.7432	1.843	84.33	Hentriacontane	0.4362	1.343	87.91	Hentriacontane	0.6494	1.927	87.29	(Z)-9-Nonacosene	0.5411	1.551	87.32
Tridecane	0.5664	1.538	89.25	Tritriacontane	0.5856	1.564	88.19	Ethyl linoate	0.6611	1.639	85.97	(Z)-11-Nonacosene	0.4346	1.338	89.24	unknown 2	0.6454	1.916	89.21	unknown 2	0.5279	1.513	88.83
Nonacosane	0.513	1.393	90.65	Tricosane	0.5651	1.509	89.7	(Z)-11-Heptacosene	0.6324	1.568	87.54	(Z)-9-Nonacosene	0.4161	1.281	90.52	(Z)-9-Hentriacontene	0.5824	1.729	90.94	Nonacosane	0.522	1.497	90.33
unknown 1	0.504	1.368	92.01	(Z)-9-Hentriacontene	0.5279	1.409	91.11	unknown 1	0.586	1.453	88.99	Tricosane	0.4139	1.274	91.8	(Z)-11-Nonacosene	0.5117	1.519	92.45	Hentriacontane	0.4988	1.43	91.76
(Z)-11-Nonacosene	0.4755	1.291	93.3	(Z)-9-Nonacosene	0.5136	1.371	92.48	(Z)-9-Hentriacontene	0.5752	1.426	90.42	unknown (fatty acid)	0.3933	1.211	93.01	Tricosane	0.4814	1.429	93.88	(Z)-11-Nonacosene	0.4804	1.377	93.13
Hentriacontane	0.4073	1.106	94.41	unknown (fatty acid)	0.4117	1.099	93.58	(Z)-11-Nonacosene	0.562	1.394	91.81	Tritriacontane	0.3314	1.02	94.03	Tritriacontane	0.3263	0.9683	94.85	Ethyl oleate	0.3963	1.136	94.27
(Z)-7-Pentacosene	0.3299	0.8956	95.31	Hexacosane	0.3467	0.9257	94.51	Tridecane	0.5069	1.257	93.07	(Z)-7-Pentacosene	0.3082	0.9487	94.98	Nonacosane	0.2848	0.8453	95.7	(Z)-7-Pentacosene	0.3851	1.104	95.37
Tritriacontane	0.3023	0.8207	96.13	(Z)-7-Hentriacontene	0.318	0.8489	95.36	Tricosane	0.4407	1.093	94.16	Nonacosane	0.2266	0.6975	95.68	(Z)-7-Pentacosene	0.2097	0.6224	96.32	Tritriacontane	0.2863	0.8208	96.19
(Z)-7-Hentriacontene	0.2005	0.5443	96.67	Nonacosane	0.3099	0.8274	96.18	Octacosane	0.3869	0.9595	95.12	Nonadecane	0.2158	0.6641	96.34	(Z)-11-Hentriacontene	0.1903	0.5647	96.88	(Z)-7-Hentriacontene	0.1987	0.5696	96.76
Nonadecane	0.1869	0.5074	97.18	(Z)-7-Pentacosene	0.2873	0.7671	96.95	Hentriacontane	0.3549	0.8802	96	Triacontane	0.2093	0.6443	96.98	(Z)-7-Hentriacontene	0.1673	0.4964	97.38	Hexacosane	0.1792	0.5138	97.28
Hexacosane	0.1797	0.4878	97.67	Nonadecane	0.1911	0.5101	97.46	unknown (fatty acid)	0.3427	0.8499	96.85	Hexacosane	0.2071	0.6376	97.62	Hexacosane	0.1453	0.4311	97.81	(Z)-11-Hentriacontene	0.1694	0.4856	97.76
(Z)-11-Hentriacontene	0.1406	0.3816	98.05	(Z)-11-Hentriacontene	0.1358	0.3625	97.82	(Z)-7-Pentacosene	0.3419	0.8479	97.7	Heneicosane	0.1276	0.3927	98.01	Nonadecane	0.1014	0.301	98.11	Tetracosane	0.1173	0.3363	98.1
Heneicosane	0.1279	0.3472	98.39	Heneicosane	0.1233	0.3292	98.15	(Z)-11-Hentriacontene	0.2071	0.5135	98.22	(Z)-11-Hentriacontene	0.1251	0.385	98.4	(Z)-9-Tricosene	0.08868	0.2632	98.38	Heneicosane	0.09911	0.2842	98.38
Tetracosane	0.1264	0.3432	98.74	Triacontane	0.1178	0.3144	98.47	Nonadecane	0.1685	0.4179	98.63	Tetracosane	0.07371	0.2269	98.63	Tetracosane	0.08721	0.2588	98.63	Octacosane	0.07792	0.2234	98.61
Octacosane	0.07558	0.2052	98.94	Tetracosane	0.1075	0.2871	98.75	Heneicosane	0.1523	0.3777	99.01	(Z)-7-Heneicosene	0.0712	0.2191	98.85	(Z)-7-Heneicosene	0.07545	0.2239	98.86	(Z)-9-Tricosene	0.07646	0.2192	98.83
Triacontane	0.06757	0.1834	99.13	Dotriacontane	0.07261	0.1939	98.95	Tetracosane	0.08299	0.2058	99.22	(Z)-9-Tricosene	0.06711	0.2066	99.05	Heneicosane	0.07308	0.2169	99.08	Nonadecane	0.07553	0.2166	99.04
(Z)-9-Tricosene	0.06403	0.1738	99.3	(Z)-9-Tricosene	0.0719	0.192	99.14	Hexacosane	0.0675	0.1674	99.38	Dodecane	0.0593	0.1825	99.23	Triacontane	0.07213	0.2141	99.29	Triacontane	0.07529	0.2159	99.26
Dotriacontane	0.05503	0.1494	99.45	Dodecane	0.07059	0.1885	99.33	(Z)-9-Tricosene	0.06673	0.1655	99.55	(Z)-9-Heneicosene	0.05802	0.1786	99.41	(Z)-5-Pentacosene	0.0639	0.1896	99.48	Dotriacontane	0.06792	0.1947	99.45
Dodecane	0.05469	0.1485	99.6	(Z)-7-Heneicosene	0.06497	0.1735	99.5	(Z)-7-Heneicosene	0.05877	0.1457	99.69	Dotriacontane	0.04977	0.1532	99.57	Dotriacontane	0.0522	0.1549	99.63	Dodecane	0.05599	0.1605	99.61
(Z)-9-Heneicosene	0.05096	0.1383	99.74	(Z)-5-Pentacosene	0.06406	0.171	99.67	(Z)-9-Heneicosene	0.0536	0.1329	99.83	(Z)-7-Hentriacontene	0.0497	0.153	99.72	Octacosane	0.04537	0.1346	99.77	(Z)-5-Pentacosene	0.05424	0.1555	99.77
(Z)-7-Heneicosene	0.04906	0.1332	99.87	Octacosane	0.06328	0.169	99.84	(Z)-5-Pentacosene	0.03791	0.09401	99.92	Octacosane	0.04827	0.1486	99.87	Dodecane	0.04268	0.1267	99.9	(Z)-7-Heneicosene	0.04837	0.1387	99.91
(Z)-5-Pentacosene	0.04788	0.13	100	(Z)-9-Heneicosene	0.05905	0.1577	100	Dodecane	0.0315	0.07811	100	(Z)-5-Pentacosene	0.04289	0.132	100	(Z)-9-Heneicosene	0.03534	0.1049	100	(Z)-9-Heneicosene	0.03181	0.09119	100
Tonbridge vs Constance				Tonbridge vs Halle				Tonbridge vs Regensburg				Kent vs Hereford				Kent vs Constance				Kent vs Halle
Taxon	Av. dissim	Contrib. %	Cumulative %	Taxon	Av. dissim	Contrib. %	Cumulative %	Taxon	Av. dissim	Contrib. %	Cumulative %	Taxon	Av. dissim	Contrib. %	Cumulative %	Taxon	Av. dissim	Contrib. %	Cumulative %	Taxon	Av. dissim	Contrib. %	Cumulative %
Oleic acid	6.468	18.03	18.03	Oleic acid	5.251	14.6	14.6	Oleic acid	5.363	18.24	18.24	Oleic acid	5.729	15.19	15.19	Oleic acid	4.918	12.73	12.73	Oleic acid	4.899	11.77	11.77
24-Methylene cholesterol	3.314	9.237	27.27	24-Methylene cholesterol	3.632	10.1	24.69	Campesterol	3.595	12.23	30.46	Pentacosane	4.113	10.91	26.1	24-Methylene cholesterol	3.964	10.26	22.99	Campesterol	4.36	10.48	22.25
Campesterol	3.181	8.867	36.13	Campesterol	2.722	7.567	32.26	24-Methylene cholesterol	3.493	11.88	42.34	24-Methylene cholesterol	3.829	10.15	36.25	Pentacosane	3.595	9.305	32.3	24-Methylene cholesterol	4.18	10.04	32.29
Pentacosane	3.025	8.433	44.57	Pentacosane	2.477	6.887	39.15	Ethyl oleate	1.672	5.684	48.02	(Z)-7-Nonacosene	2.386	6.326	42.58	Campesterol	3.57	9.241	41.54	Pentacosane	3.511	8.436	40.73
(Z)-9-Heptacosene	1.525	4.249	48.82	(Z)-9-Heptacosene	1.873	5.207	44.35	Pentacosane	1.601	5.443	53.46	(Z)-9-Heptacosene	2.194	5.818	48.39	Ethyl oleate	2.028	5.249	46.79	(Z)-7-Nonacosene	1.86	4.468	45.2
Tridecane	1.429	3.983	52.8	Dotriacontane	1.727	4.801	49.15	Tridecane	1.44	4.895	58.36	Ethyl oleate	2.088	5.535	53.93	(Z)-7-Nonacosene	1.747	4.523	51.31	Ethyl oleate	1.814	4.357	49.55
(Z)-7-Heptacosene	1.418	3.952	56.75	(Z)-7-Hentriacontene	1.725	4.795	53.95	(Z)-9-Heptacosene	1.439	4.892	63.25	Campesterol	1.921	5.095	59.02	(Z)-9-Heptacosene	1.451	3.757	55.07	Dotriacontane	1.752	4.21	53.76
(Z)-9-Pentacosene	1.357	3.782	60.53	Ethyl oleate	1.496	4.159	58.11	(Z)-7-Nonacosene	1.285	4.37	67.62	Heptacosane	1.642	4.354	63.38	(Z)-7-Heptacosene	1.451	3.756	58.82	(Z)-9-Heptacosene	1.68	4.037	57.8
unknown 2	1.27	3.541	64.07	(Z)-7-Nonacosene	1.455	4.043	62.15	Ethyl linoate	1.108	3.766	71.39	Tridecane	1.452	3.85	67.23	Tridecane	1.414	3.66	62.48	Tridecane	1.62	3.892	61.69
(Z)-7-Nonacosene	1.215	3.386	67.46	Tritriacontane	1.35	3.752	65.9	(Z)-7-Heptacosene	0.9897	3.365	74.75	(Z)-7-Heptacosene	1.25	3.313	70.54	unknown 2	1.409	3.647	66.13	(Z)-7-Hentriacontene	1.566	3.763	65.45
Ethyl linoate	1.184	3.301	70.76	Triacontane	1.228	3.415	69.32	(Z)-9-Pentacosene	0.9432	3.207	77.96	Ethyl linoate	1.115	2.956	73.5	(Z)-9-Pentacosene	1.359	3.518	69.65	Tritriacontane	1.424	3.422	68.88
(Z)-11-Heptacosene	1.092	3.043	73.8	Ethyl linoate	1.045	2.905	72.22	Heptacosane	0.6123	2.082	80.04	unknown (fatty acid)	1.063	2.818	76.32	(Z)-11-Heptacosene	1.317	3.41	73.06	Triacontane	1.199	2.881	71.76
unknown 1	1.056	2.943	76.75	(Z)-9-Pentacosene	0.8641	2.402	74.63	unknown 1	0.5328	1.812	81.85	(Z)-11-Heptacosene	0.9353	2.48	78.8	Ethyl linoate	1.138	2.947	76.01	Heptacosane	0.9985	2.399	74.16
Heptacosane	0.9951	2.774	79.52	(Z)-7-Heptacosene	0.8541	2.374	77	Hentriacontane	0.5034	1.712	83.57	(Z)-9-Hentriacontene	0.8612	2.283	81.08	Heptacosane	1.119	2.897	78.9	unknown 2	0.9941	2.388	76.54
Ethyl oleate	0.9425	2.627	82.15	unknown 2	0.8037	2.234	79.23	(Z)-11-Heptacosene	0.4937	1.679	85.24	(Z)-9-Pentacosene	0.8498	2.253	83.33	Hentriacontane	0.8072	2.089	80.99	Ethyl linoate	0.954	2.292	78.84
Hentriacontane	0.8672	2.417	84.57	Nonacosane	0.7835	2.178	81.41	unknown 2	0.4655	1.583	86.83	Tricosane	0.7858	2.084	85.42	unknown (fatty acid)	0.7952	2.058	83.05	(Z)-7-Heptacosene	0.9261	2.225	81.06
(Z)-11-Nonacosene	0.7216	2.011	86.58	Tridecane	0.6659	1.851	83.26	Tricosane	0.4653	1.582	88.41	(Z)-9-Nonacosene	0.7255	1.924	87.34	unknown 1	0.7939	2.055	85.11	(Z)-11-Heptacosene	0.8639	2.076	83.14
(Z)-9-Hentriacontene	0.5659	1.577	88.15	Heptacosane	0.6588	1.831	85.1	(Z)-9-Hentriacontene	0.4139	1.407	89.82	unknown 2	0.5597	1.484	88.82	(Z)-9-Hentriacontene	0.7639	1.977	87.08	unknown (fatty acid)	0.7813	1.877	85.01
Tricosane	0.5627	1.568	89.72	(Z)-11-Heptacosene	0.6134	1.705	86.8	(Z)-9-Nonacosene	0.391	1.33	91.15	(Z)-11-Nonacosene	0.5395	1.43	90.26	(Z)-11-Nonacosene	0.7379	1.91	88.99	(Z)-9-Nonacosene	0.7732	1.858	86.87
Tritriacontane	0.5482	1.528	91.25	(Z)-9-Nonacosene	0.6037	1.678	88.48	(Z)-11-Nonacosene	0.39	1.326	92.47	Nonacosane	0.5006	1.328	91.58	Tritriacontane	0.6385	1.653	90.65	(Z)-9-Pentacosene	0.6802	1.634	88.51
(Z)-9-Nonacosene	0.423	1.179	92.43	(Z)-11-Nonacosene	0.5893	1.638	90.12	unknown (fatty acid)	0.2924	0.9943	93.47	Hentriacontane	0.4863	1.29	92.87	Tricosane	0.6295	1.63	92.28	unknown 1	0.6514	1.565	90.07
(Z)-7-Pentacosene	0.3841	1.071	93.5	unknown 1	0.5556	1.544	91.66	Tritriacontane	0.28	0.952	94.42	unknown 1	0.4855	1.287	94.16	(Z)-9-Nonacosene	0.5977	1.547	93.82	Nonacosane	0.6394	1.536	91.61
Hexacosane	0.334	0.9309	94.43	Tricosane	0.499	1.387	93.05	Nonacosane	0.2241	0.762	95.18	(Z)-7-Pentacosene	0.3699	0.9807	95.14	(Z)-7-Pentacosene	0.3647	0.944	94.77	(Z)-11-Nonacosene	0.6088	1.463	93.07
unknown (fatty acid)	0.3276	0.9133	95.35	(Z)-9-Hentriacontene	0.4898	1.362	94.41	(Z)-7-Pentacosene	0.207	0.7039	95.88	Tritriacontane	0.3135	0.8313	95.97	Nonacosane	0.3473	0.8989	95.67	(Z)-9-Hentriacontene	0.6056	1.455	94.53
(Z)-7-Hentriacontene	0.3196	0.8908	96.24	Octacosane	0.3824	1.063	95.47	Hexacosane	0.1989	0.6763	96.56	(Z)-7-Hentriacontene	0.2549	0.676	96.65	Hexacosane	0.3074	0.7957	96.46	Hentriacontane	0.4625	1.111	95.64
Nonacosane	0.3114	0.8681	97.1	Hentriacontane	0.379	1.054	96.53	Triacontane	0.195	0.6629	97.22	Hexacosane	0.181	0.48	97.13	(Z)-7-Hentriacontene	0.2846	0.7367	97.2	Octacosane	0.3971	0.954	96.59
(Z)-11-Hentriacontene	0.1798	0.5011	97.61	(Z)-11-Hentriacontene	0.2599	0.7225	97.25	(Z)-11-Hentriacontene	0.1702	0.5787	97.8	(Z)-11-Hentriacontene	0.1756	0.4658	97.59	(Z)-11-Hentriacontene	0.1219	0.3156	97.51	Tricosane	0.3865	0.9287	97.52
Triacontane	0.1125	0.3137	97.92	unknown (fatty acid)	0.2383	0.6625	97.91	Heneicosane	0.07942	0.27	98.07	Tetracosane	0.1353	0.3587	97.95	Tetracosane	0.1186	0.3069	97.82	(Z)-7-Pentacosene	0.1755	0.4218	97.94
Heneicosane	0.1018	0.2838	98.2	(Z)-7-Pentacosene	0.1857	0.5162	98.43	(Z)-9-Tricosene	0.07749	0.2635	98.34	Nonadecane	0.1206	0.3198	98.27	Nonadecane	0.1167	0.3021	98.12	Hexacosane	0.1547	0.3717	98.31
Tetracosane	0.09681	0.2698	98.47	Heneicosane	0.09956	0.2768	98.7	(Z)-7-Heneicosene	0.07452	0.2534	98.59	Heneicosane	0.08847	0.2346	98.51	Triacontane	0.11	0.2847	98.41	(Z)-11-Hentriacontene	0.1267	0.3045	98.62
(Z)-9-Tricosene	0.08079	0.2252	98.7	Hexacosane	0.08828	0.2454	98.95	Nonadecane	0.0653	0.222	98.81	Octacosane	0.08823	0.234	98.74	Heneicosane	0.09966	0.258	98.67	Nonadecane	0.1169	0.2809	98.9
Dotriacontane	0.07748	0.216	98.91	Nonadecane	0.07808	0.217	99.17	Dodecane	0.05844	0.1987	99.01	Triacontane	0.0872	0.2312	98.97	(Z)-5-Pentacosene	0.09177	0.2376	98.9	Tetracosane	0.102	0.2451	99.14
(Z)-5-Pentacosene	0.07279	0.2029	99.12	(Z)-9-Tricosene	0.07423	0.2063	99.37	Tetracosane	0.05421	0.1843	99.19	(Z)-9-Tricosene	0.08518	0.2259	99.2	Dotriacontane	0.08196	0.2122	99.11	(Z)-7-Heneicosene	0.08888	0.2136	99.36
Dodecane	0.06911	0.1926	99.31	Tetracosane	0.06418	0.1784	99.55	Octacosane	0.05325	0.181	99.38	(Z)-7-Heneicosene	0.07696	0.2041	99.4	(Z)-9-Tricosene	0.07979	0.2065	99.32	Heneicosane	0.06684	0.1606	99.52
Nonadecane	0.06857	0.1911	99.5	(Z)-7-Heneicosene	0.05609	0.1559	99.71	Dotriacontane	0.05296	0.1801	99.56	(Z)-5-Pentacosene	0.07523	0.1995	99.6	(Z)-7-Heneicosene	0.07619	0.1972	99.52	(Z)-9-Tricosene	0.06559	0.1576	99.68
(Z)-7-Heneicosene	0.0685	0.1909	99.69	(Z)-9-Heneicosene	0.03785	0.1052	99.81	(Z)-5-Pentacosene	0.04965	0.1688	99.72	Dodecane	0.06654	0.1764	99.78	Octacosane	0.07392	0.1914	99.71	(Z)-5-Pentacosene	0.06	0.1442	99.82
Octacosane	0.06458	0.18	99.87	(Z)-5-Pentacosene	0.03581	0.09955	99.91	(Z)-7-Hentriacontene	0.045	0.153	99.88	Dotriacontane	0.0589	0.1562	99.93	Dodecane	0.06973	0.1805	99.89	Dodecane	0.04225	0.1015	99.92
(Z)-9-Heneicosene	0.04622	0.1288	100	Dodecane	0.03147	0.08747	100	(Z)-9-Heneicosene	0.0362	0.1231	100	(Z)-9-Heneicosene	0.02498	0.06623	100	(Z)-9-Heneicosene	0.0423	0.1095	100	(Z)-9-Heneicosene	0.03301	0.07932	100
Kent vs Regensburg				Hereford vs Constance				Hereford vs Halle				Hereford vs Regensburg				Constance vs Halle				Constance vs Regensburg
Taxon	Av. dissim	Contrib. %	Cumulative %	Taxon	Av. dissim	Contrib. %	Cumulative %	Taxon	Av. dissim	Contrib. %	Cumulative %	Taxon	Av. dissim	Contrib. %	Cumulative %	Taxon	Av. dissim	Contrib. %	Cumulative %	Taxon	Av. dissim	Contrib. %	Cumulative %
Campesterol	4.371	13.06	13.06	Oleic acid	6.968	18.41	18.41	Oleic acid	6.107	15.2	15.2	Oleic acid	6.147	16.98	16.98	Oleic acid	6.528	15.66	15.66	Campesterol	3.715	11.28	11.28
Oleic acid	4.185	12.51	25.57	Pentacosane	3.789	10.01	28.42	Pentacosane	4.28	10.65	25.85	Campesterol	3.76	10.39	27.37	Pentacosane	3.74	8.975	24.64	Oleic acid	3.546	10.77	22.05
24-Methylene cholesterol	4.08	12.19	37.77	Campesterol	2.76	7.29	35.71	Campesterol	3.537	8.8	34.65	Pentacosane	3.51	9.698	37.07	Campesterol	3.066	7.358	32	24-Methylene cholesterol	3.258	9.892	31.94
Pentacosane	2.754	8.23	46	(Z)-9-Heptacosene	2.229	5.889	41.6	(Z)-7-Nonacosene	2.122	5.281	39.93	24-Methylene cholesterol	2.728	7.537	44.61	24-Methylene cholesterol	2.129	5.109	37.1	Pentacosane	2.837	8.615	40.55
Ethyl oleate	2.189	6.543	52.54	24-Methylene cholesterol	2.079	5.492	47.09	(Z)-9-Heptacosene	2.085	5.188	45.12	(Z)-9-Heptacosene	2.204	6.09	50.7	(Z)-9-Heptacosene	1.894	4.544	41.65	Ethyl oleate	1.772	5.382	45.94
(Z)-7-Nonacosene	1.873	5.597	58.14	(Z)-7-Nonacosene	1.716	4.533	51.62	Heptacosane	1.771	4.407	49.52	Ethyl oleate	1.708	4.72	55.42	Tridecane	1.874	4.497	46.15	Tridecane	1.344	4.081	50.02
Tridecane	1.386	4.143	62.28	Tridecane	1.622	4.285	55.91	Dotriacontane	1.76	4.379	53.9	(Z)-7-Nonacosene	1.677	4.633	60.05	Dotriacontane	1.714	4.113	50.26	unknown 2	1.276	3.874	53.89
(Z)-9-Heptacosene	1.362	4.071	66.35	Heptacosane	1.608	4.247	60.15	Ethyl oleate	1.576	3.922	57.82	Tridecane	1.633	4.512	64.56	Ethyl oleate	1.527	3.664	53.92	(Z)-7-Heptacosene	1.227	3.727	57.62
(Z)-7-Heptacosene	1.015	3.032	69.38	unknown 2	1.459	3.854	64.01	(Z)-7-Hentriacontene	1.553	3.864	61.69	Heptacosane	1.506	4.162	68.73	(Z)-9-Pentacosene	1.488	3.57	57.49	(Z)-9-Heptacosene	1.209	3.671	61.29
Ethyl linoate	0.9967	2.979	72.36	(Z)-9-Pentacosene	1.438	3.798	67.8	Tritriacontane	1.524	3.793	65.48	Ethyl linoate	1.106	3.057	71.78	(Z)-7-Heptacosene	1.436	3.446	60.94	(Z)-11-Heptacosene	1.182	3.59	64.88
(Z)-9-Pentacosene	0.8532	2.55	74.91	(Z)-7-Heptacosene	1.28	3.382	71.19	Triacontane	1.212	3.016	68.5	(Z)-7-Heptacosene	1.074	2.967	74.75	(Z)-7-Hentriacontene	1.427	3.424	64.36	(Z)-9-Pentacosene	1.18	3.583	68.46
Heptacosane	0.8227	2.459	77.37	Ethyl linoate	1.164	3.075	74.26	(Z)-7-Heptacosene	1.112	2.767	71.26	(Z)-9-Pentacosene	1.051	2.904	77.65	(Z)-7-Nonacosene	1.369	3.286	67.65	(Z)-7-Nonacosene	1.104	3.354	71.82
unknown (fatty acid)	0.8214	2.455	79.82	Ethyl oleate	0.941	2.486	76.75	Ethyl linoate	1.03	2.563	73.83	unknown (fatty acid)	0.9068	2.506	80.16	unknown 2	1.285	3.084	70.73	Ethyl linoate	1.1	3.341	75.16
(Z)-11-Heptacosene	0.7823	2.338	82.16	unknown (fatty acid)	0.8735	2.308	79.06	unknown 2	1.023	2.546	76.37	Tricosane	0.7866	2.174	82.33	Triacontane	1.142	2.74	73.47	Heptacosane	0.9169	2.784	77.94
unknown 2	0.6296	1.882	84.04	Tricosane	0.788	2.082	81.14	24-Methylene cholesterol	0.9843	2.449	78.82	(Z)-11-Heptacosene	0.7477	2.066	84.4	Heptacosane	1.127	2.703	76.18	unknown 1	0.8716	2.646	80.59
(Z)-9-Nonacosene	0.5889	1.76	85.8	(Z)-11-Heptacosene	0.7866	2.078	83.21	unknown (fatty acid)	0.876	2.18	81	(Z)-9-Hentriacontene	0.6402	1.769	86.17	Tritriacontane	1.098	2.634	78.81	Hentriacontane	0.7437	2.258	82.84
unknown 1	0.5858	1.751	87.56	unknown 1	0.7525	1.988	85.2	(Z)-9-Pentacosene	0.8484	2.111	83.11	unknown 2	0.5059	1.398	87.57	(Z)-11-Heptacosene	1.049	2.517	81.33	(Z)-11-Nonacosene	0.7376	2.24	85.08
(Z)-9-Hentriacontene	0.5772	1.725	89.28	Hentriacontane	0.7096	1.875	87.08	Tricosane	0.8313	2.069	85.18	Nonacosane	0.4914	1.358	88.92	unknown 1	0.9283	2.227	83.55	Tricosane	0.6254	1.899	86.98
Hentriacontane	0.5107	1.526	90.81	Tritriacontane	0.6388	1.688	88.76	(Z)-9-Hentriacontene	0.7412	1.844	87.03	(Z)-9-Nonacosene	0.4903	1.355	90.28	Ethyl linoate	0.8307	1.993	85.55	Tritriacontane	0.5545	1.684	88.67
(Z)-11-Nonacosene	0.5064	1.514	92.32	(Z)-9-Hentriacontene	0.541	1.429	90.19	(Z)-11-Heptacosene	0.6686	1.664	88.69	(Z)-11-Nonacosene	0.4812	1.33	91.61	Hentriacontane	0.7662	1.839	87.39	(Z)-9-Hentriacontene	0.4827	1.466	90.13
Tritriacontane	0.3791	1.133	93.45	(Z)-11-Nonacosene	0.5362	1.416	91.61	(Z)-9-Nonacosene	0.5956	1.482	90.17	unknown 1	0.3981	1.1	92.71	Tricosane	0.682	1.637	89.02	unknown (fatty acid)	0.4768	1.448	91.58
Tricosane	0.3789	1.132	94.59	Nonacosane	0.5046	1.333	92.94	Nonacosane	0.5935	1.477	91.65	(Z)-7-Pentacosene	0.3859	1.066	93.77	(Z)-9-Hentriacontene	0.6205	1.489	90.51	(Z)-7-Pentacosene	0.3905	1.186	92.77
Nonacosane	0.3039	0.9084	95.49	(Z)-9-Nonacosene	0.468	1.236	94.18	Tridecane	0.4787	1.191	92.84	Hentriacontane	0.3441	0.9509	94.72	Nonacosane	0.6184	1.484	92	(Z)-9-Nonacosene	0.3755	1.14	93.91
(Z)-7-Pentacosene	0.1874	0.56	96.05	(Z)-7-Pentacosene	0.36	0.9511	95.13	unknown 1	0.4666	1.161	94	Tritriacontane	0.3415	0.9435	95.67	(Z)-11-Nonacosene	0.5371	1.289	93.28	Hexacosane	0.3227	0.98	94.89
Hexacosane	0.1873	0.5599	96.61	(Z)-7-Hentriacontene	0.3483	0.92	96.05	(Z)-7-Pentacosene	0.4123	1.026	95.03	Hexacosane	0.2183	0.6033	96.27	unknown (fatty acid)	0.4356	1.045	94.33	Nonacosane	0.3215	0.9763	95.86
Triacontane	0.1805	0.5394	97.15	Hexacosane	0.3261	0.8615	96.91	(Z)-11-Nonacosene	0.3958	0.9848	96.01	(Z)-7-Hentriacontene	0.2036	0.5627	96.83	(Z)-7-Pentacosene	0.4325	1.038	95.37	(Z)-7-Hentriacontene	0.3015	0.9154	96.78
(Z)-7-Hentriacontene	0.1638	0.4897	97.64	(Z)-11-Hentriacontene	0.1658	0.438	97.35	Octacosane	0.3464	0.862	96.87	Triacontane	0.1937	0.5352	97.37	Octacosane	0.3675	0.8819	96.25	Triacontane	0.1626	0.4938	97.27
Nonadecane	0.1201	0.3591	98	Tetracosane	0.1265	0.3342	97.68	Hentriacontane	0.2659	0.6616	97.54	(Z)-11-Hentriacontene	0.1549	0.4281	97.8	Hexacosane	0.3656	0.8773	97.13	(Z)-11-Hentriacontene	0.1141	0.3465	97.62
(Z)-11-Hentriacontene	0.1026	0.3067	98.31	Triacontane	0.122	0.3224	98.01	(Z)-11-Hentriacontene	0.242	0.6021	98.14	Tetracosane	0.1186	0.3278	98.13	(Z)-9-Nonacosene	0.3557	0.8535	97.98	Heneicosane	0.1102	0.3346	97.95
Tetracosane	0.09061	0.2708	98.58	Heneicosane	0.1175	0.3104	98.32	Hexacosane	0.1851	0.4607	98.6	Nonadecane	0.096	0.2653	98.39	(Z)-11-Hentriacontene	0.1546	0.3709	98.35	Tetracosane	0.09751	0.2961	98.25
(Z)-7-Heneicosene	0.0788	0.2355	98.82	Octacosane	0.09989	0.2639	98.58	Tetracosane	0.1338	0.3329	98.93	Octacosane	0.09596	0.2652	98.66	Heneicosane	0.1309	0.3142	98.67	Dotriacontane	0.0858	0.2605	98.51
(Z)-9-Tricosene	0.07431	0.2221	99.04	Nonadecane	0.09175	0.2424	98.82	Heneicosane	0.1043	0.2596	99.19	Heneicosane	0.09241	0.2554	98.91	Tetracosane	0.1238	0.297	98.96	Nonadecane	0.08546	0.2595	98.77
(Z)-5-Pentacosene	0.07214	0.2156	99.25	Dotriacontane	0.09008	0.238	99.06	Nonadecane	0.09106	0.2266	99.42	(Z)-7-Heneicosene	0.08922	0.2465	99.16	(Z)-7-Heneicosene	0.09375	0.225	99.19	Octacosane	0.07881	0.2393	99.01
Dotriacontane	0.05995	0.1792	99.43	Dodecane	0.0819	0.2163	99.28	(Z)-9-Tricosene	0.06702	0.1668	99.58	Dodecane	0.07403	0.2046	99.36	Nonadecane	0.08714	0.2091	99.4	Dodecane	0.07877	0.2392	99.25
Dodecane	0.0576	0.1722	99.6	(Z)-5-Pentacosene	0.0787	0.2079	99.49	Dodecane	0.05752	0.1431	99.73	Dotriacontane	0.073	0.2017	99.56	(Z)-5-Pentacosene	0.07282	0.1747	99.57	(Z)-5-Pentacosene	0.07588	0.2304	99.48
Heneicosane	0.0532	0.159	99.76	(Z)-7-Heneicosene	0.07836	0.207	99.69	(Z)-5-Pentacosene	0.05214	0.1297	99.86	(Z)-9-Tricosene	0.07196	0.1989	99.76	Dodecane	0.06938	0.1665	99.74	(Z)-9-Tricosene	0.06787	0.2061	99.68
Octacosane	0.05177	0.1547	99.92	(Z)-9-Tricosene	0.07619	0.2013	99.89	(Z)-9-Heneicosene	0.02887	0.07183	99.93	(Z)-5-Pentacosene	0.06019	0.1663	99.93	(Z)-9-Tricosene	0.06402	0.1536	99.89	(Z)-7-Heneicosene	0.06117	0.1858	99.87
(Z)-9-Heneicosene	0.02731	0.08161	100	(Z)-9-Heneicosene	0.04003	0.1057	100	(Z)-7-Heneicosene	0.02864	0.07127	100	(Z)-9-Heneicosene	0.02558	0.07069	100	(Z)-9-Heneicosene	0.04536	0.1088	100	(Z)-9-Heneicosene	0.04258	0.1293	100
Halle vs Regensburg
Taxon	Av. dissim	Contrib. %	Cumulative %
Oleic acid	5.448	14.57	14.57
Campesterol	3.483	9.315	23.88
24-Methylene cholesterol	2.827	7.559	31.44
Pentacosane	2.608	6.975	38.42
(Z)-9-Heptacosene	1.882	5.032	43.45
Tridecane	1.878	5.022	48.47
Dotriacontane	1.738	4.648	53.12
Ethyl oleate	1.728	4.62	57.74
(Z)-7-Hentriacontene	1.695	4.533	62.27
(Z)-7-Nonacosene	1.531	4.095	66.37
Tritriacontane	1.303	3.485	69.85
Triacontane	1.043	2.788	72.64
(Z)-9-Pentacosene	0.9775	2.614	75.26
Ethyl linoate	0.9025	2.413	77.67
unknown 2	0.8076	2.16	79.83
(Z)-7-Heptacosene	0.8059	2.155	81.98
Heptacosane	0.8025	2.146	84.13
Nonacosane	0.6529	1.746	85.88
(Z)-9-Nonacosene	0.6187	1.654	87.53
(Z)-11-Heptacosene	0.6145	1.643	89.17
(Z)-11-Nonacosene	0.6053	1.619	90.79
(Z)-9-Hentriacontene	0.4737	1.267	92.06
unknown 1	0.4569	1.222	93.28
unknown (fatty acid)	0.444	1.187	94.47
Octacosane	0.4162	1.113	95.58
Tricosane	0.3471	0.9282	96.51
Hentriacontane	0.2687	0.7186	97.23
Hexacosane	0.222	0.5935	97.82
(Z)-7-Pentacosene	0.1608	0.4301	98.25
(Z)-11-Hentriacontene	0.1405	0.3756	98.63
(Z)-7-Heneicosene	0.1054	0.2819	98.91
Nonadecane	0.09485	0.2537	99.16
Tetracosane	0.0687	0.1837	99.35
Dodecane	0.05815	0.1555	99.5
(Z)-9-Tricosene	0.05635	0.1507	99.65
Heneicosane	0.04896	0.1309	99.78
(Z)-5-Pentacosene	0.04756	0.1272	99.91
(Z)-9-Heneicosene	0.03371	0.09014	100
